# Supplementary material for: Reverse transcriptase inhibitors enable the generation of fertile spermatids from fetal mouse testes in vitro
Source: Commun Biol. 2026 Jan 27;9:329. doi: 10.1038/s42003-026-09613-y (PMC12953628; doi:10.1038/s42003-026-09613-y)
Supplement: Supplementary file 4 — Supplementary Data 1 [file 42003_2026_9613_MOESM4_ESM.xlsx]

## Sheet: Fig.1b
		Cont	AZT 1 μM	AZT 10 μM	AZT 50 μM	AZT 100 μM	d4T 1 μM	d4T 10 μM	d4T 50 μM	d4T 100 μM	ddC 1 μM	ddC 10 μM	ddC 100 μM	ADV 0.1 μM	ADV 0.5 μM	ADV 1 μM	EFV 0.1 μM	EFV 0.5 μM	EFV 1 μM	EFV 10 μM
	Individual tissue fragments	4.99251	9.50959	4.32261	0	0.005669	40.0872	25.2805	6.66112	33.5562	21.1142	11.3431	9.27476	25.4902	3.85906	3.10078	6.37659	18.2623	2.20386	3.71216
		1.64093	1.65892	7.26073	15.5172	9.76909	27.0321	33.1936	24.8009	51.3095	9.5122	2.6875	20.9283	5.51416	9.53642	0.470865	6.28667	22.8137	20.8855	0.067741
		2.62295	8.78431	0.026626	21.1603	7.73447	20.0299	19.6365	23.3827	24.3744	66.1719	36.1153	4.4481	19.3662	37.9213	0.658762	1.31054	6.68359	5.8011	13.1737
		7.42996	17.7393	49.7627		58.008	13.1455	8.34128		37.8163	8.34743	2.15716	18.5413			0		26.0284	4.61066	0.805271
		4.3558	8.40909	13.7321		31.2253	1.68269	9.46292		46.1823	1.36541	0.825764	2.18341			0.034		19.1024	3.20911	0.083419
		11.4936	10.3337	45.8372		0.948509	0.073708	0.383436		51.8352	0.026763	2.42019	1.69661			0.028675		1.48011	0.936768	7.26872
		3.12826	3.05882	76.9403		0.022918	4.05145	3.22581		34.7347								1.48305	0.675676	2.0936
		11.5556	16.6493	1.54265		15.942	0	0		4.24757								0.320513	0.209644	2.16638
		16.3909	39.1304	2.78054		30.9352	0	0.024587		3.94495								0.161812	0.093458	9.60086
		0.074545	36.0496	3.51629		57.4227	0.158479	2.27095		1.61943								12.4436	0.122249	1.42857
		0.025431	5.37543	3.66275		22.1459	1.47638	0.138892		11.0811								0.601685	0.925069	6.80723
		0.796178	2.36613	6.3354		0	0.425985	58.8496		29.8308								3.17662	50.3951	38.7768
		0	18.7073	33.1529		47.3856	11.2696	34.0494		4.23163								3.77924	31.5012
		13.2104	34.3404	26.34		29.9678	66.7538	10.8911		45.385								20.0234	0.024104
		21.519	6.33001	56.962		11.5907	36.2245	46.2385		7.54717								33.6585	0.157233
		17.2193	17.5545	31.1293		0.729167	6.20525			16.4337								30.6312	1.62162
		1.92136	5.64103	54.5039		0.463499	41.8605			45.7697								0.400641
		7.23066		12.2732			23.8265			36.4526								0.060058
		2.38664		11.9514						11.9691								7.15215
		0.422833		7.22983						41.041
		17.7976								4.05157
		3.9801
		2.4735
		22.4086
		22.439
		9.23286
		8.42667
		22.5352
		3.97727
		6.13139
		2.15909
		51.0192
		21.6018
		1.92456
		0.97371
		0.012828
		5.87314
		0.005821
		2.57327
		0
		0.271003
		12.6136
		2.3544
		0.077459
		0
		0.00082
		0.145033
		4.8153
		3.78788

## Sheet: Fig.1c
		Cont	AED	AE4	AEC
	Individual tissue fragments	0.0174338	1.34381	7.01236	57.9659
		2.05507	2.04107	9.11195	37.965
		0.751469	35.0595	35.2827	54.3304
		4.73553	60.3439	51.459	18.4618
		0.831499	3.58439	0.762746	17.396
		1.49567	9.96775	36.0505	20.0305
		1.50155	4.60305	4.15651	25.6306
		1.19793	2.54601	4.54652	35.0668
		1.32423	1.72697	4.91181	55.7655
		1.10692	33.026	14.2107	58.7308
		1.09464	1.00522	28.3028	19.5882
		1.17409	1.03787	3.89056	7.4986
		0.947159		2.69671	19.036

## Sheet: Fig.1e
		Cont
	Days	Individual tissue fragments
	21	1.88775	2.27206	2.43024	1.69875	4.04584	0.520506
	28	8.2816	7.99189	6.26429	1.58293	14.0538	1.68089
	35	8.60799	11.1902	6.71789	5.02418	27.0153	11.9205
		AZT
	Days	Individual tissue fragments
	21	19.2048	2.25666	10.5768	16.291	6.46713	9.30805
	28	43.9479	10.3796	50.4315	46.3937	41.9526	39.5234
	35	26.138	36.3428	26.5419	59.7751	28.6545	56.9635
		AEC
	Days	Individual tissue fragments
	21	16.271	14.6874	28.8733	20.5345	22.4313	14.7103
	28	43.9386	42.4443	63.6741	57.9263	58.4959	48.5902
	35	60.1793	56.1884	75.6878	74.2031	70.2325	60.7541

## Sheet: Fig.1h
		Cont	AEC
	Individual tissue fragments	3.92	11.22
		7.28	20
		5.88	11.92
		4.6	8.34
		3.64	4.36
		8.93	21.21
		4.53	16.02
		1.54	8.49
		12.74	21.14
		10.8	13.13
		5.11	13.19

## Sheet: Fig.1i
		1N cells in total cells				1N cells in GFP-positive cells
		Cont	AEC			Cont	AEC
	Individual tissue fragments	0.03	2.59		Individual tissue fragments	0.765306	23.0838
		0.54	4.99			7.41758	24.95
		0.35	2.85			5.95238	23.9094
		0.03	0.78			0.652174	9.35252
		0	0.2			0	4.58716
		0.72	5.62			8.06271	26.4969
		0.02	0.88			0.441501	5.49313
		0.04	1.32			2.5974	15.5477
		2.47	3.86			19.3878	18.2592
		0.66	2.45			6.11111	18.6596
		0.04	0.13			0.782779	0.985595

## Sheet: Fig.2b
		Cont	AZT	AEC
	Individual tissue fragments	1.41645	1.64945	47.5263
		8.54807	35.2371	58.0867
		1.9381	6.35351	1.47956
		5.31805	3.52123	72.5086
		0.516417	3.23991	5.83802
		0.452128	4.33039	9.08507
		1.25873	5.34828	28.0755
		1.13341	43.0479	5.44153
		0.9884	30.7948	10.8411
		2.05744	10.6639	66.4935
		3.28233	55.4588	66.4711
		1.22798	1.01205	59.8144
		5.71858	1.32031	50.6556
		3.03123	5.38628	8.75312
		2.59581	11.6516	4.54372
		0.069598	10.9833	11.6984
		2.44525	3.32037	22.7968
		4.57579	0.426343	5.79744
		3.38983	0.239685	1.92255
		9.09301	0.136556	41.2284
		0.031854	0.149402	73.2341
		0.043206		18.2385
		0.048344		23.3668
		0.047466		29.5464
		0.384558		62.0603
		0.194217

## Sheet: Fig.3c
			Cont
		Weeks	Individual testes
		0	1	1	1	1	1	1	1	1	1	1
		1	3.4	3.7	4	3.4	4	2.9	5.7	4.9	6.1	4.1
		2	6	6.8	7.1	6.4	8.1	5.9	10	8.5	9.9	7.7
		3	7	8.2	8.8	7.4	9.7	7	12	9.9	11	8.9
		4	7.6	9.2	9.8	8.9	12	8.1	13	11	12	10
		5	7	8.5	9.3	9.3	12	8.4	14	12	12	11
		6	8	9.5	10	8.6	11	7.9	15	13	13	11
		7	7.8	9.3	10	9.6	13	8.8	14	14	12	11
			AEC
		Weeks	Individual testes
		0	1	1	1	1	1	1	1	1	1	1
		1	1.7	2	1.4	1.2	1.3	1.8	2	2	2.6	2.6
		2	2.3	2.7	1.7	1.4	1.5	2	2.4	2.4	3	2.9
		3	2.6	3.1	2	1.5	1.7	2	2.6	2.6	3.1	2.9
		4	3	3.7	2.1	1.6	1.8	2.3	2.7	2.7	3.2	2.9
		5	3.3	3.9	2	1.6	1.8	2.4	2.8	2.8	3.6	2.9
		6	5	4.9	2.4	1.4	1.5	2.2	3.3	3.3	3.7	3
		7	4.4	4.4	2.4	1.5	1.7	2.5	3.4	3.4	3.2	2.9
			F2.5
		Weeks	Individual testes
		0	1	1	1	1	1	1
		1	2.1	1.9	2.5	2.2	1.9	1.8
		2	3.4	3.4	4.1	3.2	3.1	2.6
		3	3.3	4	4.9	3.5	3.5	2.9
		4	4.2	4.6	5.4	4.3	4	3.4
		5	4.2	4.9	5.4	4.6	4.3	3.8
		6	5.2	6.7	6.6	4.3	4.2	3.9
		7	5.3	6	6.1	5	4.9	4.5
			F10
		Weeks	Individual testes
		0	1	1	1	1	1	1	1	1	1	1
		1	2.2	2.2	2	1.9	2	1.8	3	3.3	3.6	2.4
		2	1.7	4.3	3.6	2.9	3.9	3.2	5.4	5.7	6.1	4
		3	4.4	5.1	4.2	3	4.4	3.5	6.4	6.7	6.9	4.9
		4	5	5.7	4.7	3.5	5.1	4.1	6.9	7	7.5	5.4
		5	4.8	5.5	4.7	3.6	5.4	4.5	7.5	7.3	8.6	5.9
		6	5.7	6.5	5.6	3.4	5.1	4.2	8.5	7.8	9.2	6.1
		7	5.7	6.6	5.4	3.9	5.7	4.8	8.8	7.7	9.3	5.9

## Sheet: Fig.3d
		Cont	AEC	F2.5	F10
	Individual testes	0.038093	0.371945	7.81787	40.1534
		0.988163	37.9888	0.350526	39.5587
		0.973394	21.3677	11.9412	72.0112
		6.58282	30.008	5.86749	1.12892
		10.8347	21.0764	1.84463	8.75266
		4.82931	0.273865	6.79208	1.3922
		0.821552	11.6504	1.90196	5.50879
		5.48269	33.269	2.92117	2.74352
		2.96532	4.24847	11.6337	15.061
		5.53508	64.5207	6.30373	21.9985
		2.94226	0.254237	12.8451	6.07322
		1.34144	0.202593	19.4238	16.4311
		3.40007	1.22449	4.09848	13.88
		0.051295	13.1875	16.0245	10.3512
		4.91909	7.25581		4.94409
		0.262423	12.8192		11.8828
			8.95833		0.481791
			42.4652		1.56398
			30.0189		0.12581
			31.1389		0.207568
			1.01394
			0.064175
			26.7057

## Sheet: Fig.3f
		Cont	AEC	F2.5	F10
	Individual testes	1.23077	24.7692	4.76667	9.09524
		0.690476	42	6	1.3913
		0.526316	15.1905	8.09091	5.90909

## Sheet: Fig.4b
		20% O2		10% O2
		Cont	AEC	Cont	AEC
	Individual testes	2.18643	10.2694	4.44219	39.5243
		0.004589	0.412829	1.6929	49.6155
		0.009283	0.205846	7.29104	10.8582
		0.010108	0.010808	6.31724	59.0029
		0.365749	33.0115	0.224072	42.1421
		0.002278	0.175131	4.55223	0.020893
		0.074368	0.008235	0.291317	54.6209
		0.084531	0.267499	0.884074	8.66986
			1.7316	0.50399	34.7016

[truncated: 7 more sheets: Fig.4c, Fig.6b, Fig.6c, Fig.6d, Fig.S1, Fig.S2a, Fig.S2b]
